# Supplementary material for: Genomic Sequence of the Threespine Stickleback Iridovirus (TSIV) from Wild Gasterosteus aculeatus in Stormy Lake, Alaska
Source: Viruses. 2024 Oct 24;16(11):1663. doi: 10.3390/v16111663 (PMC11598847; doi:10.3390/v16111663)
Supplement: Supplementary file 1 [file viruses-16-01663-s001.zip]

Archive with 2 entries (2 files):
- viruses-3255679-figures final.pdf
- viruses-3255679-supplementary final.xlsx
