# Supplementary material for: Genomic Sequence of the Threespine Stickleback Iridovirus (TSIV) from Wild Gasterosteus aculeatus in Stormy Lake, Alaska
Source: Viruses. 2024 Oct 24;16(11):1663. doi: 10.3390/v16111663 (PMC11598847; doi:10.3390/v16111663)
Supplement: Supplementary file 1 [file viruses-16-01663-s001.zip › viruses-3255679-supplementary final.xlsx]

## Sheet: Table S1
Table S1: Iridovirus genomes used for annotations, core gene phylogenetic analysis, pairwise identity calculations, and collinearity analysis
Virus	Abbreviation	Genus	Genome size	GenBank accession	Annotations source	Collinearity analysis
Frog virus 3	FV3	Ranavirus	105903	AY548484	Eaton et al. (2007)	no
Tiger frog virus	TFV	Ranavirus	105057	AF389451	Eaton et al. (2007)	no
Ambystoma tigrinum virus	ATV	Ranavirus	106332	AY150217	Eaton et al. (2007)	no
Grouper iridovirus	GIV	Ranavirus	139793	AY666015	Eaton et al. (2007)	no
Singapore grouper iridovirus	SGIV	Ranavirus	140131	AY521625	Eaton et al. (2007)	no
Lymphocystis disease virus 1	LCDV-1	Lymphocystivirus	102653	L63545	Eaton et al. (2007)	no
Lymphocystis disease virus China	LCDV-China	Lymphocystivirus	186250	AY380826	Eaton et al. (2007)	no
Invertebrate iridescent virus 6	IIV-6	Iridovirus	212482	AF303741	Eaton et al. (2007)	no
Invertebrate iridescent virus 3	IIV-3	Chloriridovirus	191100	DQ643392	Eaton et al. (2007)	no
Infectious spleen and kidney necrosis virus	ISKNV	Megalocytivirus	111362	AF371960	Eaton et al. (2007)	yes
Rock bream iridovirus	RBIV-KOR_TY1	Megalocytivirus	112080	AY532606	Eaton et al. (2007)	no
Orange-spotted grouper iridovirus	OSGIV	Megalocytivirus	112636	AY894343	Eaton et al. (2007)	no
Angelfish iridovirus AFIV-16	AFIV-16	Megalocytivirus	111127	MK689685	Genbank	no
Banggai cardinalfish iridovirus	BCIV-WVL17393_2012	Megalocytivirus	112618	MN432490	Genbank	no
Banggai cardinalfish iridovirus	BCIV-2017	Megalocytivirus	111920	MT926123	Genbank	no
European chub iridovirus	ECIV-LEC15001	Megalocytivirus	128216	MK637631	Genbank	yes
Infectious spleen and kidney necrosis virus	RSIV-HGIV_Cantik_2014	Megalocytivirus	112717	MW883598	Genbank	no
Infectious spleen and kidney necrosis virus	ISKNV-ASB_23	Megalocytivirus	112236	PP151097	Genbank	no
Infectious spleen and kidney necrosis virus	ISKNV-TIV_2020	Megalocytivirus	111837	ON212400	Genbank	no
Infectious spleen and kidney necrosis virus	ISKNV-Ghana_TIV_2019	Megalocytivirus	111831	OR670976	Genbank	no
Infectious spleen and kidney necrosis virus	BCIV-2015	Megalocytivirus	111666	MW883595	Genbank	no
Infectious spleen and kidney necrosis virus	ISKNV-KU2	Megalocytivirus	111610	MT128667	Genbank	no
Infectious spleen and kidney necrosis virus	ISKNV-OGIV_PW_2018	Megalocytivirus	111609	MW883606	Genbank	no
Infectious spleen and kidney necrosis virus	ISKNV-KU1	Megalocytivirus	111487	MT128666	Genbank	no
Infectious spleen and kidney necrosis virus	ISKNV-EFIV_2019	Megalocytivirus	111380	MW273354	Genbank	no
Infectious spleen and kidney necrosis virus	ISKNV-EFIV_2018	Megalocytivirus	111369	MW273353	Genbank	no
Infectious spleen and kidney necrosis virus	ISKNV-LakeVolta_BF_2	Megalocytivirus	111362	OQ513807	Genbank	no
Infectious spleen and kidney necrosis virus	ISKNV-TTIV_2015	Megalocytivirus	111351	MW883599	Genbank	no
Infectious spleen and kidney necrosis virus	ISKNV-NH_2021	Megalocytivirus	111315	OR356116	Genbank	no
Infectious spleen and kidney necrosis virus	ISKNV-NH_2005	Megalocytivirus	111315	OP896201	Genbank	no
Infectious spleen and kidney necrosis virus	ISKNV-TLIV_2011	Megalocytivirus	111309	MW883593	Genbank	no
Infectious spleen and kidney necrosis virus	RSIV-Ku	Megalocytivirus	111154	KT781098	Genbank	no
Infectious spleen and kidney necrosis virus	ISKNV-HGIV_2015	Megalocytivirus	111138	MW883603	Genbank	no
Infectious spleen and kidney necrosis virus	ISKNV-OGIV_YK-2018	Megalocytivirus	111105	MW883605	Genbank	no
Infectious spleen and kidney necrosis virus	ISKNV-DGIV_2010	Megalocytivirus	111092	MW883604	Genbank	no
Infectious spleen and kidney necrosis virus	ISKNV-HGIV_Cantik1_2014	Megalocytivirus	111039	MW883596	Genbank	no
Infectious spleen and kidney necrosis virus	ISKNV-HGIV_Cantik2_2014	Megalocytivirus	111039	MW883597	Genbank	no
Infectious spleen and kidney necrosis virus	ISKNV-TLIV_2015	Megalocytivirus	111014	MW883601	Genbank	no
Infectious spleen and kidney necrosis virus	ISKNV-XMIV_2015	Megalocytivirus	110962	MW883602	Genbank	no
Infectious spleen and kidney necrosis virus	ISKNV-Bali_Hybrid_grouper_2016_SVC_18_009	Megalocytivirus	110961	MW464172	Genbank	no
Infectious spleen and kidney necrosis virus	ISKNV-Bali_Hybrid_grouper_2016_SVC_18_072	Megalocytivirus	110919	MW557381	Genbank	no
Infectious spleen and kidney necrosis virus	ISKNV-XHIV_2015	Megalocytivirus	110894	MW883600	Genbank	no
Infectious spleen and kidney necrosis virus	ISKNV-OGIV_HN_2018_001	Megalocytivirus	110699	PP974677	Genbank	no
Infectious spleen and kidney necrosis virus	ISKNV-AK	Megalocytivirus	110460	OR536350	Genbank	no
Infectious spleen and kidney necrosis virus	ISKNV-TTIV_2011	Megalocytivirus	110394	MW883594	Genbank	no
Large yellow croaker iridovirus	LYCIV-ZS_3	Megalocytivirus	112362	OL774655	Genbank	no
Large yellow croaker iridovirus	LYCIV-Zhoushan	Megalocytivirus	112043	MW139932	Genbank	no
Large yellow croaker iridovirus	LYCIV-ZS_2	Megalocytivirus	112041	OL774654	Genbank	no
Large yellow croaker iridovirus	LYCIV-ZS_1	Megalocytivirus	111854	OL774653	Genbank	no
Largemouth bass ulcerative syndrome virus	LBUSV-GZ	Megalocytivirus	112248	OP009387	Genbank	no
Megalocytivirus FD201807	FD201807	Megalocytivirus	112214	OQ475017	Genbank	no
Pompano iridovirus	PIV-2014a	Megalocytivirus	112377	MK098186	Genbank	no
Pompano iridovirus	PIV-2010	Megalocytivirus	112321	MK098185	Genbank	no
Pompano iridovirus	PIV-2016	Megalocytivirus	112052	MK098187	Genbank	no
Red seabream iridovirus	RSIV-KagYT_96	Megalocytivirus	112710	MK689686	Genbank	no
Red seabream iridovirus	RSIV-RIE12_1	Megalocytivirus	112590	AP017456	Genbank	no
Red seabream iridovirus	RSIV-Ehime_1	Megalocytivirus	112415	AB104413	Genbank	yes
Red seabream iridovirus	RSIV-17SbTy	Megalocytivirus	112360	OK042108	Genbank	no
Red seabream iridovirus	RSIV-17RbGs	Megalocytivirus	112235	OK042109	Genbank	no
Red seabream iridovirus	RSIV-SBIV_VP13	Megalocytivirus	112158	ON740976	Genbank	no
Red seabream iridovirus	RSIV-SBIV_V12	Megalocytivirus	111876	ON743042	Genbank	no
Red seabream iridovirus	RSIV-121	Megalocytivirus	111557	MT798582	Genbank	no
Scale drop disease virus	SDDV-GF_MU1	Megalocytivirus	131276	MT521409	Genbank	no
Scale drop disease virus	SDDV-Thai_2019	Megalocytivirus	131129	MN562489	Genbank	no
Scale drop disease virus	SDDV-ZH_06_20	Megalocytivirus	131122	OM037668	Genbank	no
Scale drop disease virus	SDDV-C4575	Megalocytivirus	124244	KR139659	Genbank	yes
South American cichlid iridovirus	SACIV-KEY15001	Megalocytivirus	111347	MG570131	Genbank	no
Spotted knifejaw iridovirus	SKIV-SD	Megalocytivirus	111198	MT986830	Genbank	no
Three spot gourami iridovirus	TSGIV-TRT15003	Megalocytivirus	111591	MG570132	Genbank	no
Turbot reddish body iridovirus	TRBIV	Megalocytivirus	110104	GQ273492	Genbank	yes

## Sheet: Table S2
Table S2: B22 proteins from poxviruses, iridoviruses, and herpesviruses used to construct B22 phylogeny
Virus	Family	Abbreviation	Isolate/Strain	Genbank genome accession	ORF	Genbank protein accession
Salmon gill poxvirus	Poxviridae	SGPV		KT159937	SGPV154	AKR04278
	Poxviridae				SGPV159	AKR04283
	Poxviridae				SGPV162	AKR04286
Carp edema virus	Poxviridae	CEV	FTI2020	LC613089	CEV_gp210	BCT22678
			FTI2020	LC613089	CEV_gp006	BCT22474
			FTI2020	LC613089	CEV_gp252	BCT22720
			FTI2020	LC613089	CEV_gp245	BCT22713
			FTI2020	LC613089	CEV_gp249	BCT22717
			FTI2020	LC613089	CEV_gp247	BCT22715
			FTI2020	LC613089	CEV_gp246	BCT22714
			FTI2020	LC613089	CEV_gp248	BCT22716
Saltwater crocodile pox	Poxviridae	CRV		DQ356948	CRV040	ABJ08931
	Poxviridae				CRV041	ABJ08932
	Poxviridae				CRV043	ABJ08934
Fowlpox virus	Poxviridae	FPV		AF198100	FPV097	AAF44441
				AF198100	FPV098	AAF44442
				AF198100	FPV099	AAF44443
				AF198100	FPV107	AAF44451
				AF198100	FPV122	AAF44466
				AF198100	FPV123	AAF44467
Deerpox virus	Poxviridae	DPV	W-848-83	AY689436	DPV146	ABI99301
Swinepox virus	Poxviridae	SPV	17077-99	AF410153	SPV131	AAL69870
Myxoma virus	Poxviridae	MYXV	California/San Francisco 1950	KF148065	m134R	AGU99816
Molluscum contagiosum virus subtype 1	Poxviridae	MCV		U60315	MC035R	AAC55163
Cowpox virus	Poxviridae	CPXV	Finland_2000_MAN	HQ420893	206	ADZ29323
Monkeypox virus	Poxviridae	MPXV	Zaire-96-I-16	AF380138	B21R	AAL40640
Variola virus	Poxviridae	VAR	Bangladesh-1975	L22579	B22R	AAA60931
Ectromelia virus	Poxviridae	ECV	Moscow	AF012825	C15R	AAC99574
Ranid herpesvirus 3	Alloherpesviridae	RaHV3		KX832224	ORF30	ARR28838
Cyprinid herpesvirus 3	Alloherpesviridae	CyHV3	KHV-U	DQ657948	ORF139	ABG42966
Cyprinid herpesvirus 2	Alloherpesviridae	CyHV2	ST-J1	JQ815364	ORF139	AFJ20569
European chub iridovirus	Iridoviridae	ECIV	LEC15001	MK637631	ORF59	QCQ67814
Scale drop disease virus	Iridoviridae	SDDV	C4575	KR139659	ORF105L	AKU37520

## Sheet: Table S3
Table S3: TSIV genome annotations
TSIV ORF	Contig	Start	Stop	Strand	Type	Putative Structure or Function	Conserved Domain Short Name	Top BLASTPResult	Top BLASTP accession	Top BLASTP evalue	ISKNV_AF371960 ORF	SDDV-C4575 KR139659	ECIV-LEC15001 MK637631
1	contig1	2	526	-	Iridovirus shared gene	Laminin-type epidermal growth factor-like protein, partial		laminin-type epidermal growth factor-like protein, partial [Starry flounder iridovirus]	AHB72710	1.92e-05	23R	NA	NA
2	contig1	593	2425	+	Iridovirus shared gene	Laminin EGF repeat protein and/or putative phosphatase	Macro_OAADPr_deacetylase	laminin EGF repeat protein, partial [Red seabream iridovirus]	UCC70059	7.68e-104	22L	67R	29
3	contig1	2412	2945	-	Iridovirus shared gene	Hypothetical protein		ORF022 [Infectious spleen and kidney necrosis virus]	UWH20025	1.65e-65	NA	71R	16
4	contig1	2949	5801	-	Iridovirus core gene	DNA polymerase	POLBc	DNA polymerase [Infectious spleen and kidney necrosis virus]	UWH19174	0	19R	70R	17
5	contig1	6291	6635	+	Iridovirus shared gene	Hypothetical protein		ORF017L [Largemouth bass ulcerative syndrome virus]	WEP24556	6.08e-24	NA	NA	18
6	contig1	6654	7250	+	Iridovirus shared gene	Hypothetical protein		hypothetical protein [South American cichlid iridovirus]	AVR29674	1.27e-61	16L	69L	19
7	contig1	7322	8104	-	Iridovirus shared gene	Hypothetical protein		ORF15R [Turbot reddish body iridovirus]	ADE34360	8.64e-98	15R	68R	30
8	contig1	8115	9047	-	Iridovirus shared gene	Hypothetical protein		ORF014 [Red seabream iridovirus]	QIQ54579	2.72e-95	14R	67R	29
9	contig1	9364	10791	-	Iridovirus core gene	Serine-threonine protein kinase	PKc_like superfamily	serine/threonine protein kinase catalytic domain [Rock bream iridovirus]	AAT71828	8.79e-97	13R	65R	27
10	contig1	10798	11133	-	Iridovirus shared gene	RING finger-containing E3 ubiquitin ligase	PHA02926 superfamily	hypothetical protein [Red seabream iridovirus]	UVC57189	1.36e-31	12R	64R	26
11	contig1	11414	11803	+	Iridovirus shared gene	Hypothetical protein		hypothetical protein [South American cichlid iridovirus]	AVR29668	9.74e-25	10L	63L	25
12	contig1	12216	13787	-	Iridovirus shared gene	Hypothetical protein		hypothetical protein [Three spot gourami iridovirus]	AVR29782	2.31e-85	8R	62R	24
13	contig1	13801	14163	-	Unknown	Hypothetical protein		NA	NA	NA	NA	NA	NA
14	contig1	14206	15666	+	Iridovirus core gene	Myristilated membrane protein	L1R_F9L	myristylated membrane protein [Turbot reddish body iridovirus]	ADE34352	0	7L	61L	23
15	contig1	15683	17044	+	Iridovirus core gene	Major capsid protein	Capsid_NCLDV	major capsid protein, partial [Threespine stickleback iridovirus]	AEW67936	0	6L	60L	41
16	contig1	17093	17416	+	Iridovirus shared gene	RING E3 ubiquitin ligase	RING_Ubox superfamily	ORF008L [giant sea perch iridovirus - K1]	AMM72667	1.29e-30	NA	102L	62
17	contig1	17449	18045	+	Iridovirus core gene	NIF-NLI interacting factor	NIF	hypothetical protein DHYCH-1000021 [Large yellow croaker iridovirus]	UZN72000	1.83e-73	5L	99L	64
18	contig1	18314	18766	-	Unknown	Hypothetical protein		NA	NA	NA	NA	NA	NA
19	contig1	19261	19767	+	Iridovirus shared gene	DNA dependent RNA polymerase subunit H-like protein	RNA_pol_Rpb5_C superfamily	DNA dependent RNA polymerase subunit H-like protein [giant sea perch iridovirus - K1]	AMM72785	7.21e-47	NA	81R	108
20	contig1	19767	20873	+	Iridovirus shared gene	Tansmembrane amino acid transporter	SLC5-6-like_sbd superfamily	transmembrane amino acid transporter [Turbot reddish body iridovirus]	ADE34346	3.24e-137	1L	82R	1
21	contig1	20889	21707	+	Iridovirus shared gene	Ankyrin repeat-containing protein	PHA02874 superfamily	ankyrin repeat-containing protein [Banggai cardinalfish iridovirus]	QOE77259	6.51e-127	124L	84R	4
22	contig1	21716	22072	+	Iridovirus shared gene	Hypothetical protein	DUF5850 superfamily	hypothetical protein [South American cichlid iridovirus]	AVR29768	2.08e-48	NA	110R	42
23	contig1	22062	22793	-	Iridovirus core gene	ATPase		iridovirus adenosine triphosphatase [Lateolabrax maculatus iridovirus]	QBL98279	3.91e-163	122R	35L	96
24	contig1	22809	23141	+	Iridovirus shared gene	Hypothetical protein	zf-BED superfamily	hypothetical protein [Pompano iridovirus]	AZQ20866	2.03e-07	121L	NA	NA
25	contig1	23355	23906	-	Iridovirus shared gene	Hypothetical protein		hypothetical protein [South American cichlid iridovirus]	AVR29765	6.2e-28	120R	23R	12
26	contig1	23927	24310	-	Iridovirus shared gene	RING-finger-containing E3 ubiquitin ligase	RING_Ubox superfamily	RING-finger-containing E3 ubiquitin ligase [South American cichlid iridovirus]	AVR29764	5.42e-17	119R	64R	26
27	contig1	24567	24908	-	Iridovirus shared gene	RING finger-containing E3 ubiquitin protein	COG5236 superfamily	RING finger-containing E3 ubiquitin protein [Banggai cardinalfish iridovirus]	QJC63467	7.19e-06	119R	64R	26
28	contig1	24977	25519	-	Iridovirus shared gene	Hypothetical protein		hypothetical protein [carnivorous sponge associated iridovirus]	UUT40480	2.58e-35	100L	NA	NA
29	contig1	25568	26269	-	Iridovirus shared gene	Hypothetical protein		hypothetical protein [South American cichlid iridovirus]	AVR29746	4.53e-70	101L	79R	106
30	contig1	26286	27443	+	Iridovirus shared gene	Ankyrin repeat-containing protein	ANKYR	ankyrin repeat-containing protein [Turbot reddish body iridovirus]	ADE34437	3.24e-68	102R	108R	99
31	contig1	27487	28575	+	Iridovirus shared gene	Hypothetical protein		ORF95R [Turbot reddish body iridovirus]	ADE34439	3.84e-46	104R	NA	NA
32	contig1	28724	29461	-	Unknown	Hypothetical protein		NA	NA	NA	NA	NA	NA
33	contig1	29499	32252	-	Iridovirus core gene	D5 family NTPase	COG3378 superfamily; PriCT_2	D5 family NTPase [South American cichlid iridovirus]	AVR29753	0	109L	40R	90
34	contig1	32296	33492	-	Homolog of eukaryotic gene	TNF receptor-associated factor 2	MATH superfamily; TRAF_BIRC3_bd superfamily; RING_Ubox superfamily	TNF receptor-associated factor 2 [Oryzias melastigma]	KAF6733173	1.74e-76	111L	NA	NA
35	contig1	33557	34294	+	Iridovirus core gene	Proliferating cell nuclear antigen	beta_clamp superfamily	proliferating cell nuclear antigen [Pompano iridovirus]	AZQ20856	3.96e-145	112R	39L	91
36	contig1	34284	34790	-	Iridovirus shared gene	Hypothetical protein		ORF119L [Infectious spleen and kidney necrosis virus]	AMM04511	2.26e-78	NA	38R	93
37	contig1	34840	37425	-	Iridovirus core gene	Putative tyrosin kinase/lipopolysaccharide modifying enzyme	Glyco_transf_90 superfamily	tyrosine kinase [Banggai cardinalfish iridovirus]	QJC63462	0	114L	37R	94
38	contig1	37543	38550	+	Iridovirus core gene	Immediate early protein ICP-46		immediate early protein ICP-46 [Orange-spotted grouper iridovirus]	AAX82421	1.68e-164	115R	36L	95
39	contig1	38619	39809	+	Iridovirus shared gene	Hypothetical protein		hypothetical protein [Three spot gourami iridovirus]	AVR29877	2.08e-101	116R	67R	29
40	contig1	39858	40532	-	Iridovirus shared gene	Early 31kDa-protein	DUF2738 superfamily	early 31kDa-protein [Turbot reddish body iridovirus]	ADE34452	8.49e-113	117L	34R	98
41	contig1	41920	42408	+	Iridovirus shared gene	Hypothetical protein		ORF94L [Orange-spotted grouper iridovirus]	AAX82403	3.81e-54	97.5L	80R	107
42	contig1	42416	43180	+	Iridovirus core gene	Hypothetical protein	DUF5832 superfamily	hypothetical protein IJGMMPBP_00095 [Infectious spleen and kidney necrosis virus]	QQZ00548	1.16e-105	96L	33L	100
43	contig1	43185	44363	+	Iridovirus shared gene	Hypothetical protein		ORF092 [Infectious spleen and kidney necrosis virus]	UWH19000	5.4e-135	95L	32L	101
44	contig1	44878	45822	+	Iridovirus shared gene	Hypothetical protein		ORF90L [Orange-spotted grouper iridovirus]	AAX82399	4.26e-68	93L	31L	50
45	contig1	46058	47035	+	Iridovirus core gene	Myristilated membrane protein		hypothetical protein [Pompano iridovirus]	AZQ20837	7.05e-141	90.5L	30L	51
46	contig1	47030	48592	-	Iridovirus shared gene	Hypothetical protein		ORF87R [Orange-spotted grouper iridovirus]	AAX82396	1.04e-149	88R	28R	36
47	contig1	48928	49344	+	Iridovirus shared gene	SAP domain-containing protein	SAP	SAP domain-containing protein [Infectious spleen and kidney necrosis virus]	UWH19358	2.56e-60	NA	27L	34
48	contig1	49351	50127	-	Iridovirus core gene	Ribonuclease III	RIBOc superfamily	ribonuclease III [South American cichlid iridovirus]	AVR29734	3.51e-137	87R	25R	10
49	contig1	50120	50542	-	Iridovirus core gene	Uvr/REP helicase and/or Hypothetical protein-Clostridium tetani		hypothetical protein [Infectious spleen and kidney necrosis virus]	WHE27076	5.11e-60	86R	24R	11
50	contig1	50633	51418	-	Iridovirus shared gene	Hypothetical protein	bHLH_SF superfamily	ORF083 [Infectious spleen and kidney necrosis virus]	UWH19598	0.000149	85R	NA	NA
51	contig1	51583	52881	+	Iridovirus shared gene	Hypothetical protein		ORF082 [Infectious spleen and kidney necrosis virus]	UWH18748	5.43e-64	84L	NA	NA
52	contig1	52865	53239	-	Iridovirus shared gene	Hypothetical protein	DUF5770 superfamily	ORF081 [Infectious spleen and kidney necrosis virus]	UWH19353	2.04e-45	83R	119R	20
53	contig1	53320	54468	+	Iridovirus shared gene	Hypothetical protein		hypothetical protein [South American cichlid iridovirus]	AVR29729	1.14e-106	82L	94L	88
54	contig1	54455	54946	-	Iridovirus shared gene	Hypothetical protein		ORF081R [Infectious spleen and kidney necrosis virus]	NP_612303	1.35e-42	81R	93R	87
55	contig1	55013	55477	-	Iridovirus shared gene	Hypothetical protein		ORF71R [Turbot reddish body iridovirus]	ADE34416	4.82e-43	78R	92R	86
56	contig1	55470	56825	-	Iridovirus shared gene	Ankyrin repeat-containing protein	ANKYR; PHA03095 superfamily	ankyrin repeat-containing protein [Banggai cardinalfish iridovirus]	QJC63427	4.17e-127	77R	124R	92
57	contig1	56844	59852	+	Iridovirus core gene	Hypothetical protein	DUF5757 superfamily	hypothetical protein [Infectious spleen and kidney necrosis virus]	UUJ75166	0	76L	91L	85
58	contig1	59938	60858	-	Homolog of eukaryotic gene	Hypothetical protein		hypothetical protein D5F01_LYC24148 [Larimichthys crocea]	KAE8277821	1.62e-42	72R	55R	53
59	contig1	61128	62708	+	Iridovirus shared gene	Hypothetical protein		hypothetical protein [Pompano iridovirus]	AZQ20819	6.76e-178	71L	NA	NA
60	contig1	62752	63681	-	Homolog of eukaryotic gene	Hypothetical protein		uncharacterized protein LOC121654565 [Melanotaenia boesemani]	XP_041864705	5.16e-40	72R	55R	53
61	contig1	64156	65613	+	Iridovirus shared gene	Hypothetical protein		ORF63L [Turbot reddish body iridovirus]	ADE34408	6.54e-141	68L	NA	NA
62	contig1	65650	66213	+	Iridovirus shared gene	Hypothetical protein		hypothetical protein IJGMMPBP_00067 [Infectious spleen and kidney necrosis virus]	QQZ00520	8.84e-14	67L	NA	NA
63	contig1	66547	67908	+	Iridovirus shared gene	RING-finger-containing E3 ubiquitin ligase	RING_Ubox superfamily; EnvC superfamily	RING-finger-containing E3 ubiquitin ligase [Turbot reddish body iridovirus]	ADE34406	5.06e-20	66L	103L	61
64	contig1	68073	69554	+	Iridovirus shared gene	RNA guanylytransferase	PTP_DSP_cys superfamily; Adenylation_mRNA_capping;mRNA_cap_C superfamily	putative RNA guanylytransferase [Infectious spleen and kidney necrosis virus]	NP_612286	0	64L	88L	6
65	contig1	69793	75501	+	Homolog of poxvirus	B22R protein	Poxvirus_B22R_C superfamily	hypothetical protein ECIV_ORF59 [European chub iridovirus]	QCQ67814	0	NA	105L	59
66	contig1	75642	78293	+	Iridovirus core gene	Putative NTPase I	HepA superfamily	SNF2 family helicase [Turbot reddish body iridovirus]	ADE34403	0	63L	104L	60
67	contig1	78376	78753	+	Iridovirus shared gene	Hypothetical protein		hypothetical protein [Pompano iridovirus]	AZQ20810	3.44e-32	NA	21L	13
68	contig2	504	4778	+	Iridovirus shared gene	DNA-binding protein	SPT5 superfamily; PRK12678 superfamily	hypothetical protein [Banggai cardinalfish iridovirus]	QJC63412	0	62L	18L	80
69	contig2	4791	5603	+	Iridovirus core gene	Putative replication factor and/or DNA binding-packing	Pox_VLTF3 superfamily	putative replication factor [Turbot reddish body iridovirus]	ADE34401	1.09e-125	61L	17L	79
70	contig2	5642	6145	+	Iridovirus shared gene	Hypothetical protein		hypothetical protein [Red seabream iridovirus]	UUU46926	2.56e-45	59L	29L	52
71	contig2	6664	7317	+	Iridovirus core gene	Helicase family	DUF5767 superfamily	ORF53L [Turbot reddish body iridovirus]	ADE34398	8.52e-108	56L	16L	77
72	contig2	7326	8267	+	Iridovirus core gene	Serine-threonine protein kinase	2C_adapt	2-cysteine adaptor domain-containing protein [Banggai cardinalfish iridovirus]	QJC63407	6.53e-129	55L	15L	75
73	contig2	8284	9255	+	Iridovirus shared gene	2-cysteine adaptor domain-containing protein	2C_adapt superfamily	hypothetical protein [Red seabream iridovirus]	BAZ95633	5.11e-125	54L	14L	75
74	contig2	9726	10883	+	Iridovirus shared gene	Hypothetical protein	FIIND superfamily	P142 [Rock bream iridovirus]	AFR68195	7.48e-14	50L	NA	74
75	contig2	11186	11542	-	Iridovirus shared gene	Vascular endothelial growth factor-like protein	PDGF superfamily	ORF048R [Infectious spleen and kidney necrosis virus]	NP_612270	1.81e-22	48R	11R	73
76	contig2	12006	12707	+	Iridovirus shared gene	Cytosine DNA methyltransferase	Dcm superfamily	putative cytosine DNA methyltransferase [Infectious spleen and kidney necrosis virus]	NP_612268	1.85e-128	46L	7L	71
77	contig2	12686	13756	+	Iridovirus shared gene	Hypothetical protein		ORF44L [Turbot reddish body iridovirus]	ADE34389	2.77e-29	45L	NA	NA
78	contig2	13758	14693	+	Iridovirus shared gene	Hypothetical protein		hypothetical protein [Pompano iridovirus]	AZQ20907	2.42e-19	44L	NA	NA
79	contig2	14712	15080	+	Iridovirus core gene	Erv1/Alr family	Evr1_Alr	ORF043L [Infectious spleen and kidney necrosis virus]	NP_612265	1.49e-65	43L	3L	68
80	contig2	15164	15835	-	Iridovirus shared gene	Hypothetical protein		NA	NA	NA	42R	NA	NA
81	contig2	15850	17055	+	Iridovirus shared gene	Hypothetical protein		ORF041 [Infectious spleen and kidney necrosis virus]	UWH19434	7.69e-25	41L	NA	NA
82	contig2	17064	18251	+	Iridovirus shared gene	Hypothetical protein		hypothetical protein Geno-4000040 [Large yellow croaker iridovirus]	QQA04035	5.99e-33	40L	NA	NA
83	contig2	18244	19164	-	Iridovirus shared gene	Hypothetical protein		hypothetical protein [Infectious spleen and kidney necrosis virus]	QPO16406	9.67e-20	39R	NA	NA
84	contig2	19198	20490	+	Iridovirus shared gene	Hypothetical protein		ORF37L [Turbot reddish body iridovirus]	ADE34382	1.65e-12	38L	NA	NA
85	contig2	20495	21667	+	Iridovirus shared gene	Hypothetical protein		hypothetical protein [Three spot gourami iridovirus]	AVR29808	1.13e-26	37L	NA	69
86	contig2	21664	22464	-	Iridovirus shared gene	Hypothetical protein		hypothetical protein [Pompano iridovirus]	AZQ20785	8.26e-14	36R	NA	NA
87	contig2	22863	23303	-	Iridovirus shared gene	Hypothetical protein		ORF29L [Orange-spotted grouper iridovirus]	AAX82338	9.26e-09	26L	NA	NA
88	contig2	23355	24251	-	Iridovirus core gene	XPPG-RAD2-type nuclease	PIN_SF superfamily	DNA repair protein RAD2 [Infectious spleen and kidney necrosis virus]	UWH19421	2.47e-155	27L	73L	103
89	contig2	24743	28231	-	Iridovirus core gene	DNA-dep RNA pol-II Largest subunit	RNAP_largest_subunit_N superfamily; RNAP_largest_subunit_C superfamily	DNA dependent RNA polymerase alpha subunit [Infectious spleen and kidney necrosis virus]	UWH19181	0	28L	76L	104
90	contig2	28501	29091	+	Iridovirus core gene	Deoxynucleoside kinase	NK superfamily	uncharacterized protein LOC125990655 [Syngnathus scovelli]	XP_049614028	3.45e-79	32R	125L	NA
91	contig2	29233	32367	+	Iridovirus core gene	DNA-dep RNA pol-II second largest subunit	RNA_pol_B_RPB2	DNA dependent RNA polymerase beta subunit [Pompano iridovirus]	AZQ20783	0	34R	122L	22
92	contig2	32423	33571	-	Iridovirus shared gene	Hypothetical protein		ORF035 [Infectious spleen and kidney necrosis virus]	UWH19307	1.4e-72	35L	127R	38
93	contig2	34066	35010	-	Iridovirus core gene	Ribonucleotide reductase small subunit	Ferritin_like superfamily	ribonucleotide reductase beta subunit [South American cichlid iridovirus]	AVR29680	7.86e-172	24R	52R	54
94	contig2	35124	35969	-	Iridovirus shared gene	Laminin-type epidermal growth factor	PRK12323 superfamily	ORF-2, partial [Olive flounder iridovirus]	AEQ29976	3.93e-13	23R	NA	NA

## Sheet: Table S4
Table S4: Pairwise nucleotide identities of the MCP gene
	ECIV-LEC15001_MK637631	SDDV-C4575_KR139659	SDDV-GF_MU1_MT521409	SDDV-Thai_2019_MN562489	SDDV-ZH_06_20_OM037668	TSIV-STMY_2012_42	TSIV-HQ857785.1	SACIV-KEY15001_MG570131	TSGIV-TRT15003_MG570132	TRBIV_GQ273492	FD201807_OQ475017	LYCIV-Zhoushan_MW139932	LYCIV-ZS_1_OL774653	LYCIV-ZS_2_OL774654	LYCIV-ZS_3_OL774655	PIV-2010_MK098185	PIV-2014a_MK098186	PIV-2016_MK098187	RSIV-Ehime_1_AB104413	RSIV-17SbTy_OK042108	RSIV-SBIV_VP13_ON740976	OSGIV_AY894343	RSIV-17RbGs_OK042109	RSIV-121_MT798582	RSIV-KagYT_96_MK689686	RSIV-RIE12_1_AP017456	RSIV-SBIV_V12_ON743042	RSIV-HGIV_Cantik_2014_MW883598	RBIV-KOR_TY1_AY532606	BCIV-2015_MW883595	BCIV-WVL17393_2012_MN432490	ISKNV-ASB_23_PP151097	ISKNV-OGIV_HN_2018_001_PP974677	LBUSV-GZ_OP009387	SKIV-SD_MT986830	ISKNV-Ghana_TIV_2019_OR670976	ISKNV-LakeVolta_BF_2_OQ513807	ISKNV-Bali_Hybrid_grouper_2016_SVC_18_009_MW464172	ISKNV-Bali_Hybrid_grouper_2016_SVC_18_072_MW557381	ISKNV-HGIV_Cantik1_2014_MW883596	ISKNV-HGIV_Cantik2_2014_MW883597	ISKNV-NH_2005_OP896201	ISKNV-NH_2021_OR356116	ISKNV-OGIV_YK-2018_MW883605	BCIV-2017_MT926123	ISKNV_AF371960	ISKNV-AK_OR536350	ISKNV-DGIV_2010_MW883604	ISKNV-EFIV_2018_MW273353
ECIV-LEC15001_MK637631	1
SDDV-C4575_KR139659	0.730826	1
SDDV-GF_MU1_MT521409	0.730826	1	1
SDDV-Thai_2019_MN562489	0.730826	1	1	1
SDDV-ZH_06_20_OM037668	0.730826	1	1	1	1
TSIV-STMY_2012_42	0.630611	0.610619	0.610619	0.610619	0.610619	1
TSIV-HQ857785.1	0.629574	0.607784	0.607784	0.607784	0.607784	0.994784	1
SACIV-KEY15001_MG570131	0.627667	0.630531	0.630531	0.630531	0.630531	0.803231	0.797317	1
TSGIV-TRT15003_MG570132	0.627667	0.630531	0.630531	0.630531	0.630531	0.803231	0.797317	1	1
TRBIV_GQ273492	0.627667	0.629794	0.629794	0.629794	0.629794	0.802496	0.797317	0.966226	0.966226	1
FD201807_OQ475017	0.629139	0.635693	0.635693	0.635693	0.635693	0.793686	0.788376	0.937592	0.937592	0.953744	1
LYCIV-Zhoushan_MW139932	0.632082	0.636431	0.636431	0.636431	0.636431	0.792952	0.789121	0.929515	0.929515	0.942731	0.984581	1
LYCIV-ZS_1_OL774653	0.631173	0.632637	0.632637	0.632637	0.632637	0.792918	0.788898	0.927637	0.927637	0.941493	0.984604	1	1
LYCIV-ZS_2_OL774654	0.631173	0.632637	0.632637	0.632637	0.632637	0.792918	0.788898	0.927637	0.927637	0.941493	0.984604	1	1	1
LYCIV-ZS_3_OL774655	0.631173	0.632637	0.632637	0.632637	0.632637	0.792918	0.788898	0.927637	0.927637	0.941493	0.984604	1	1	1	1
PIV-2010_MK098185	0.630611	0.635693	0.635693	0.635693	0.635693	0.791483	0.78763	0.929515	0.929515	0.941997	0.988253	0.996329	0.996921	0.996921	0.996921	1
PIV-2014a_MK098186	0.630611	0.635693	0.635693	0.635693	0.635693	0.791483	0.78763	0.929515	0.929515	0.941997	0.988253	0.996329	0.996921	0.996921	0.996921	1	1
PIV-2016_MK098187	0.630611	0.635693	0.635693	0.635693	0.635693	0.791483	0.78763	0.929515	0.929515	0.941997	0.988253	0.996329	0.996921	0.996921	0.996921	1	1	1
RSIV-Ehime_1_AB104413	0.630611	0.635693	0.635693	0.635693	0.635693	0.791483	0.78763	0.929515	0.929515	0.941997	0.988253	0.996329	0.996921	0.996921	0.996921	1	1	1	1
RSIV-17SbTy_OK042108	0.632082	0.636431	0.636431	0.636431	0.636431	0.792952	0.789121	0.929515	0.929515	0.942731	0.984581	1	1	1	1	0.996329	0.996329	0.996329	0.996329	1
RSIV-SBIV_VP13_ON740976	0.632082	0.636431	0.636431	0.636431	0.636431	0.792952	0.789121	0.929515	0.929515	0.942731	0.984581	1	1	1	1	0.996329	0.996329	0.996329	0.996329	1	1
OSGIV_AY894343	0.629139	0.634218	0.634218	0.634218	0.634218	0.792952	0.789121	0.933186	0.933186	0.945668	0.968429	0.982379	0.981524	0.981524	0.981524	0.978708	0.978708	0.978708	0.978708	0.982379	0.982379	1
RSIV-17RbGs_OK042109	0.629139	0.634218	0.634218	0.634218	0.634218	0.792952	0.789121	0.933186	0.933186	0.945668	0.968429	0.982379	0.981524	0.981524	0.981524	0.978708	0.978708	0.978708	0.978708	0.982379	0.982379	1	1
RSIV-121_MT798582	0.629139	0.634218	0.634218	0.634218	0.634218	0.792952	0.789121	0.933186	0.933186	0.945668	0.968429	0.982379	0.981524	0.981524	0.981524	0.978708	0.978708	0.978708	0.978708	0.982379	0.982379	1	1	1
RSIV-KagYT_96_MK689686	0.629139	0.634218	0.634218	0.634218	0.634218	0.792952	0.789121	0.933186	0.933186	0.945668	0.968429	0.982379	0.981524	0.981524	0.981524	0.978708	0.978708	0.978708	0.978708	0.982379	0.982379	1	1	1	1
RSIV-RIE12_1_AP017456	0.629139	0.634218	0.634218	0.634218	0.634218	0.792952	0.789121	0.933186	0.933186	0.945668	0.968429	0.982379	0.981524	0.981524	0.981524	0.978708	0.978708	0.978708	0.978708	0.982379	0.982379	1	1	1	1	1
RSIV-SBIV_V12_ON743042	0.628403	0.633481	0.633481	0.633481	0.633481	0.791483	0.78763	0.932452	0.932452	0.944934	0.96696	0.98091	0.979985	0.979985	0.979985	0.977239	0.977239	0.977239	0.977239	0.98091	0.98091	0.998532	0.998532	0.998532	0.998532	0.998532	1
RSIV-HGIV_Cantik_2014_MW883598	0.629875	0.633481	0.633481	0.633481	0.633481	0.79442	0.790611	0.933186	0.933186	0.945668	0.96696	0.98091	0.980754	0.980754	0.980754	0.977239	0.977239	0.977239	0.977239	0.98091	0.98091	0.998532	0.998532	0.998532	0.998532	0.998532	0.997063	1
RBIV-KOR_TY1_AY532606	0.628403	0.633481	0.633481	0.633481	0.633481	0.791483	0.78763	0.930984	0.930984	0.941997	0.964758	0.978708	0.977675	0.977675	0.977675	0.975037	0.975037	0.975037	0.975037	0.978708	0.978708	0.99486	0.99486	0.99486	0.99486	0.99486	0.993392	0.993392	1
BCIV-2015_MW883595	0.631347	0.629056	0.629056	0.629056	0.629056	0.802496	0.800298	0.928047	0.928047	0.937592	0.940529	0.943465	0.942263	0.942263	0.942263	0.939794	0.939794	0.939794	0.939794	0.943465	0.943465	0.950073	0.950073	0.950073	0.950073	0.950073	0.949339	0.951542	0.947871	1
BCIV-WVL17393_2012_MN432490	0.631347	0.629056	0.629056	0.629056	0.629056	0.802496	0.800298	0.928047	0.928047	0.937592	0.940529	0.943465	0.942263	0.942263	0.942263	0.939794	0.939794	0.939794	0.939794	0.943465	0.943465	0.950073	0.950073	0.950073	0.950073	0.950073	0.949339	0.951542	0.947871	1	1
ISKNV-ASB_23_PP151097	0.630611	0.628319	0.628319	0.628319	0.628319	0.803965	0.801788	0.928781	0.928781	0.936858	0.939794	0.942731	0.941493	0.941493	0.941493	0.93906	0.93906	0.93906	0.93906	0.942731	0.942731	0.949339	0.949339	0.949339	0.949339	0.949339	0.948605	0.950808	0.947137	0.996329	0.996329	1
ISKNV-OGIV_HN_2018_001_PP974677	0.631347	0.629056	0.629056	0.629056	0.629056	0.804699	0.802534	0.929515	0.929515	0.937592	0.940529	0.943465	0.942263	0.942263	0.942263	0.939794	0.939794	0.939794	0.939794	0.943465	0.943465	0.950073	0.950073	0.950073	0.950073	0.950073	0.949339	0.951542	0.947871	0.997063	0.997063	0.999266	1
LBUSV-GZ_OP009387	0.631347	0.629056	0.629056	0.629056	0.629056	0.804699	0.802534	0.929515	0.929515	0.937592	0.940529	0.943465	0.942263	0.942263	0.942263	0.939794	0.939794	0.939794	0.939794	0.943465	0.943465	0.950073	0.950073	0.950073	0.950073	0.950073	0.949339	0.951542	0.947871	0.997063	0.997063	0.999266	1	1
SKIV-SD_MT986830	0.631347	0.629056	0.629056	0.629056	0.629056	0.804699	0.802534	0.929515	0.929515	0.937592	0.940529	0.943465	0.942263	0.942263	0.942263	0.939794	0.939794	0.939794	0.939794	0.943465	0.943465	0.950073	0.950073	0.950073	0.950073	0.950073	0.949339	0.951542	0.947871	0.997063	0.997063	0.999266	1	1	1
ISKNV-Ghana_TIV_2019_OR670976	0.632818	0.633481	0.633481	0.633481	0.633481	0.803965	0.800298	0.929515	0.929515	0.940529	0.944934	0.946402	0.945343	0.945343	0.945343	0.942731	0.942731	0.942731	0.942731	0.946402	0.946402	0.951542	0.951542	0.951542	0.951542	0.951542	0.950808	0.95301	0.949339	0.983847	0.983847	0.98605	0.986784	0.986784	0.986784	1
ISKNV-LakeVolta_BF_2_OQ513807	0.632818	0.633481	0.633481	0.633481	0.633481	0.803965	0.800298	0.929515	0.929515	0.940529	0.944934	0.946402	0.945343	0.945343	0.945343	0.942731	0.942731	0.942731	0.942731	0.946402	0.946402	0.951542	0.951542	0.951542	0.951542	0.951542	0.950808	0.95301	0.949339	0.983847	0.983847	0.98605	0.986784	0.986784	0.986784	1	1
ISKNV-Bali_Hybrid_grouper_2016_SVC_18_009_MW464172	0.633554	0.633481	0.633481	0.633481	0.633481	0.803231	0.799553	0.928047	0.928047	0.93906	0.943465	0.944934	0.943803	0.943803	0.943803	0.941263	0.941263	0.941263	0.941263	0.944934	0.944934	0.950073	0.950073	0.950073	0.950073	0.950073	0.949339	0.951542	0.947871	0.985316	0.985316	0.98605	0.986784	0.986784	0.986784	0.998532	0.998532	1
ISKNV-Bali_Hybrid_grouper_2016_SVC_18_072_MW557381	0.633554	0.633481	0.633481	0.633481	0.633481	0.803231	0.799553	0.928047	0.928047	0.93906	0.943465	0.944934	0.943803	0.943803	0.943803	0.941263	0.941263	0.941263	0.941263	0.944934	0.944934	0.950073	0.950073	0.950073	0.950073	0.950073	0.949339	0.951542	0.947871	0.985316	0.985316	0.98605	0.986784	0.986784	0.986784	0.998532	0.998532	1	1
ISKNV-HGIV_Cantik1_2014_MW883596	0.633554	0.633481	0.633481	0.633481	0.633481	0.803231	0.799553	0.928047	0.928047	0.93906	0.943465	0.944934	0.943803	0.943803	0.943803	0.941263	0.941263	0.941263	0.941263	0.944934	0.944934	0.950073	0.950073	0.950073	0.950073	0.950073	0.949339	0.951542	0.947871	0.985316	0.985316	0.98605	0.986784	0.986784	0.986784	0.998532	0.998532	1	1	1
ISKNV-HGIV_Cantik2_2014_MW883597	0.633554	0.633481	0.633481	0.633481	0.633481	0.803231	0.799553	0.928047	0.928047	0.93906	0.943465	0.944934	0.943803	0.943803	0.943803	0.941263	0.941263	0.941263	0.941263	0.944934	0.944934	0.950073	0.950073	0.950073	0.950073	0.950073	0.949339	0.951542	0.947871	0.985316	0.985316	0.98605	0.986784	0.986784	0.986784	0.998532	0.998532	1	1	1	1
ISKNV-NH_2005_OP896201	0.633554	0.632006	0.632006	0.632006	0.632006	0.803231	0.799553	0.927313	0.927313	0.938326	0.942731	0.9442	0.944573	0.944573	0.944573	0.940529	0.940529	0.940529	0.940529	0.9442	0.9442	0.949339	0.949339	0.949339	0.949339	0.949339	0.948605	0.950808	0.947137	0.983113	0.983113	0.985316	0.98605	0.98605	0.98605	0.997797	0.997797	0.997797	0.997797	0.997797	0.997797	1
ISKNV-NH_2021_OR356116	0.633554	0.632006	0.632006	0.632006	0.632006	0.803231	0.799553	0.927313	0.927313	0.938326	0.942731	0.9442	0.944573	0.944573	0.944573	0.940529	0.940529	0.940529	0.940529	0.9442	0.9442	0.949339	0.949339	0.949339	0.949339	0.949339	0.948605	0.950808	0.947137	0.983113	0.983113	0.985316	0.98605	0.98605	0.98605	0.997797	0.997797	0.997797	0.997797	0.997797	0.997797	1	1
ISKNV-OGIV_YK-2018_MW883605	0.633554	0.633481	0.633481	0.633481	0.633481	0.804699	0.801043	0.928047	0.928047	0.93906	0.943465	0.946402	0.945343	0.945343	0.945343	0.942731	0.942731	0.942731	0.942731	0.946402	0.946402	0.951542	0.951542	0.951542	0.951542	0.951542	0.950808	0.95301	0.949339	0.983847	0.983847	0.98605	0.986784	0.986784	0.986784	0.998532	0.998532	0.998532	0.998532	0.998532	0.998532	0.997797	0.997797	1
BCIV-2017_MT926123	0.632818	0.632743	0.632743	0.632743	0.632743	0.803965	0.800298	0.928781	0.928781	0.939794	0.9442	0.945668	0.944573	0.944573	0.944573	0.941997	0.941997	0.941997	0.941997	0.945668	0.945668	0.950808	0.950808	0.950808	0.950808	0.950808	0.950073	0.952276	0.948605	0.984581	0.984581	0.986784	0.987518	0.987518	0.987518	0.999266	0.999266	0.999266	0.999266	0.999266	0.999266	0.998532	0.998532	0.999266	1
ISKNV_AF371960	0.632818	0.632743	0.632743	0.632743	0.632743	0.803965	0.800298	0.928781	0.928781	0.939794	0.9442	0.945668	0.944573	0.944573	0.944573	0.941997	0.941997	0.941997	0.941997	0.945668	0.945668	0.950808	0.950808	0.950808	0.950808	0.950808	0.950073	0.952276	0.948605	0.984581	0.984581	0.986784	0.987518	0.987518	0.987518	0.999266	0.999266	0.999266	0.999266	0.999266	0.999266	0.998532	0.998532	0.999266	1	1
ISKNV-AK_OR536350	0.632818	0.632743	0.632743	0.632743	0.632743	0.803965	0.800298	0.928781	0.928781	0.939794	0.9442	0.945668	0.944573	0.944573	0.944573	0.941997	0.941997	0.941997	0.941997	0.945668	0.945668	0.950808	0.950808	0.950808	0.950808	0.950808	0.950073	0.952276	0.948605	0.984581	0.984581	0.986784	0.987518	0.987518	0.987518	0.999266	0.999266	0.999266	0.999266	0.999266	0.999266	0.998532	0.998532	0.999266	1	1	1
ISKNV-DGIV_2010_MW883604	0.632818	0.632743	0.632743	0.632743	0.632743	0.803965	0.800298	0.928781	0.928781	0.939794	0.9442	0.945668	0.944573	0.944573	0.944573	0.941997	0.941997	0.941997	0.941997	0.945668	0.945668	0.950808	0.950808	0.950808	0.950808	0.950808	0.950073	0.952276	0.948605	0.984581	0.984581	0.986784	0.987518	0.987518	0.987518	0.999266	0.999266	0.999266	0.999266	0.999266	0.999266	0.998532	0.998532	0.999266	1	1	1	1
ISKNV-EFIV_2018_MW273353	0.632818	0.632743	0.632743	0.632743	0.632743	0.803965	0.800298	0.928781	0.928781	0.939794	0.9442	0.945668	0.944573	0.944573	0.944573	0.941997	0.941997	0.941997	0.941997	0.945668	0.945668	0.950808	0.950808	0.950808	0.950808	0.950808	0.950073	0.952276	0.948605	0.984581	0.984581	0.986784	0.987518	0.987518	0.987518	0.999266	0.999266	0.999266	0.999266	0.999266	0.999266	0.998532	0.998532	0.999266	1	1	1	1	1
ISKNV-TIV_2020_ON212400	0.632818	0.632743	0.632743	0.632743	0.632743	0.803965	0.800298	0.928781	0.928781	0.939794	0.9442	0.945668	0.944573	0.944573	0.944573	0.941997	0.941997	0.941997	0.941997	0.945668	0.945668	0.950808	0.950808	0.950808	0.950808	0.950808	0.950073	0.952276	0.948605	0.984581	0.984581	0.986784	0.987518	0.987518	0.987518	0.999266	0.999266	0.999266	0.999266	0.999266	0.999266	0.998532	0.998532	0.999266	1	1	1	1	1
ISKNV-TLIV_2015_MW883601	0.632818	0.632743	0.632743	0.632743	0.632743	0.803965	0.800298	0.928781	0.928781	0.939794	0.9442	0.945668	0.944573	0.944573	0.944573	0.941997	0.941997	0.941997	0.941997	0.945668	0.945668	0.950808	0.950808	0.950808	0.950808	0.950808	0.950073	0.952276	0.948605	0.984581	0.984581	0.986784	0.987518	0.987518	0.987518	0.999266	0.999266	0.999266	0.999266	0.999266	0.999266	0.998532	0.998532	0.999266	1	1	1	1	1
ISKNV-TTIV_2011_MW883594	0.632818	0.632743	0.632743	0.632743	0.632743	0.803965	0.800298	0.928781	0.928781	0.939794	0.9442	0.945668	0.944573	0.944573	0.944573	0.941997	0.941997	0.941997	0.941997	0.945668	0.945668	0.950808	0.950808	0.950808	0.950808	0.950808	0.950073	0.952276	0.948605	0.984581	0.984581	0.986784	0.987518	0.987518	0.987518	0.999266	0.999266	0.999266	0.999266	0.999266	0.999266	0.998532	0.998532	0.999266	1	1	1	1	1
ISKNV-TTIV_2015_MW883599	0.632818	0.632743	0.632743	0.632743	0.632743	0.803965	0.800298	0.928781	0.928781	0.939794	0.9442	0.945668	0.944573	0.944573	0.944573	0.941997	0.941997	0.941997	0.941997	0.945668	0.945668	0.950808	0.950808	0.950808	0.950808	0.950808	0.950073	0.952276	0.948605	0.984581	0.984581	0.986784	0.987518	0.987518	0.987518	0.999266	0.999266	0.999266	0.999266	0.999266	0.999266	0.998532	0.998532	0.999266	1	1	1	1	1
ISKNV-EFIV_2019_MW273354	0.632082	0.632006	0.632006	0.632006	0.632006	0.803965	0.800298	0.928781	0.928781	0.939794	0.943465	0.944934	0.943803	0.943803	0.943803	0.941263	0.941263	0.941263	0.941263	0.944934	0.944934	0.950073	0.950073	0.950073	0.950073	0.950073	0.949339	0.951542	0.947871	0.983847	0.983847	0.98605	0.986784	0.986784	0.986784	0.998532	0.998532	0.998532	0.998532	0.998532	0.998532	0.997797	0.997797	0.998532	0.999266	0.999266	0.999266	0.999266	0.999266
ISKNV-XHIV_2015_MW883600	0.632082	0.632006	0.632006	0.632006	0.632006	0.803965	0.800298	0.928781	0.928781	0.939794	0.943465	0.944934	0.943803	0.943803	0.943803	0.941263	0.941263	0.941263	0.941263	0.944934	0.944934	0.950073	0.950073	0.950073	0.950073	0.950073	0.949339	0.951542	0.947871	0.983847	0.983847	0.98605	0.986784	0.986784	0.986784	0.998532	0.998532	0.998532	0.998532	0.998532	0.998532	0.997797	0.997797	0.998532	0.999266	0.999266	0.999266	0.999266	0.999266
ISKNV-XMIV_2015_MW883602	0.632082	0.632006	0.632006	0.632006	0.632006	0.803965	0.800298	0.928781	0.928781	0.939794	0.943465	0.944934	0.943803	0.943803	0.943803	0.941263	0.941263	0.941263	0.941263	0.944934	0.944934	0.950073	0.950073	0.950073	0.950073	0.950073	0.949339	0.951542	0.947871	0.983847	0.983847	0.98605	0.986784	0.986784	0.986784	0.998532	0.998532	0.998532	0.998532	0.998532	0.998532	0.997797	0.997797	0.998532	0.999266	0.999266	0.999266	0.999266	0.999266
ISKNV-HGIV_2015_MW883603	0.632818	0.632743	0.632743	0.632743	0.632743	0.803965	0.800298	0.928781	0.928781	0.939794	0.9442	0.945668	0.944573	0.944573	0.944573	0.941997	0.941997	0.941997	0.941997	0.945668	0.945668	0.950808	0.950808	0.950808	0.950808	0.950808	0.950073	0.952276	0.948605	0.984581	0.984581	0.986784	0.987518	0.987518	0.987518	0.999266	0.999266	0.999266	0.999266	0.999266	0.999266	0.998532	0.998532	0.999266	1	1	1	1	1
ISKNV-KU1_MT128666	0.632818	0.632743	0.632743	0.632743	0.632743	0.803965	0.800298	0.928781	0.928781	0.939794	0.9442	0.945668	0.944573	0.944573	0.944573	0.941997	0.941997	0.941997	0.941997	0.945668	0.945668	0.950808	0.950808	0.950808	0.950808	0.950808	0.950073	0.952276	0.948605	0.984581	0.984581	0.986784	0.987518	0.987518	0.987518	0.999266	0.999266	0.999266	0.999266	0.999266	0.999266	0.998532	0.998532	0.999266	1	1	1	1	1
ISKNV-KU2_MT128667	0.632818	0.632743	0.632743	0.632743	0.632743	0.803965	0.800298	0.928781	0.928781	0.939794	0.9442	0.945668	0.944573	0.944573	0.944573	0.941997	0.941997	0.941997	0.941997	0.945668	0.945668	0.950808	0.950808	0.950808	0.950808	0.950808	0.950073	0.952276	0.948605	0.984581	0.984581	0.986784	0.987518	0.987518	0.987518	0.999266	0.999266	0.999266	0.999266	0.999266	0.999266	0.998532	0.998532	0.999266	1	1	1	1	1
ISKNV-OGIV_PW_2018_MW883606	0.632818	0.632743	0.632743	0.632743	0.632743	0.803965	0.800298	0.928781	0.928781	0.939794	0.9442	0.945668	0.944573	0.944573	0.944573	0.941997	0.941997	0.941997	0.941997	0.945668	0.945668	0.950808	0.950808	0.950808	0.950808	0.950808	0.950073	0.952276	0.948605	0.984581	0.984581	0.986784	0.987518	0.987518	0.987518	0.999266	0.999266	0.999266	0.999266	0.999266	0.999266	0.998532	0.998532	0.999266	1	1	1	1	1
ISKNV-TLIV_2011_MW883593	0.632818	0.632743	0.632743	0.632743	0.632743	0.803965	0.800298	0.928781	0.928781	0.939794	0.9442	0.945668	0.944573	0.944573	0.944573	0.941997	0.941997	0.941997	0.941997	0.945668	0.945668	0.950808	0.950808	0.950808	0.950808	0.950808	0.950073	0.952276	0.948605	0.984581	0.984581	0.986784	0.987518	0.987518	0.987518	0.999266	0.999266	0.999266	0.999266	0.999266	0.999266	0.998532	0.998532	0.999266	1	1	1	1	1
RSIV-Ku_KT781098	0.632818	0.632743	0.632743	0.632743	0.632743	0.803965	0.800298	0.928781	0.928781	0.939794	0.9442	0.945668	0.944573	0.944573	0.944573	0.941997	0.941997	0.941997	0.941997	0.945668	0.945668	0.950808	0.950808	0.950808	0.950808	0.950808	0.950073	0.952276	0.948605	0.984581	0.984581	0.986784	0.987518	0.987518	0.987518	0.999266	0.999266	0.999266	0.999266	0.999266	0.999266	0.998532	0.998532	0.999266	1	1	1	1	1
AFIV-16_MK689685	0.632818	0.632743	0.632743	0.632743	0.632743	0.803965	0.800298	0.928781	0.928781	0.939794	0.9442	0.945668	0.944573	0.944573	0.944573	0.941997	0.941997	0.941997	0.941997	0.945668	0.945668	0.950808	0.950808	0.950808	0.950808	0.950808	0.950073	0.952276	0.948605	0.984581	0.984581	0.986784	0.987518	0.987518	0.987518	0.999266	0.999266	0.999266	0.999266	0.999266	0.999266	0.998532	0.998532	0.999266	1	1	1	1	1
ATV_AY150217	0.523179	0.511111	0.511111	0.511111	0.511111	0.57037	0.566165	0.561442	0.561442	0.557027	0.561947	0.562684	0.560712	0.560712	0.560712	0.563422	0.563422	0.563422	0.563422	0.562684	0.562684	0.559235	0.559235	0.559235	0.559235	0.559235	0.559971	0.557763	0.567208	0.557763	0.557763	0.557763	0.557763	0.557763	0.557763	0.559235	0.559235	0.559235	0.559235	0.559235	0.559235	0.559235	0.559235	0.559235	0.559235	0.559235	0.559235	0.559235	0.559235
FV3_AY548484	0.527594	0.505185	0.505185	0.505185	0.505185	0.573333	0.569173	0.560472	0.560472	0.559735	0.560472	0.558997	0.556845	0.556845	0.556845	0.559735	0.559735	0.559735	0.559735	0.558997	0.558997	0.560472	0.560472	0.560472	0.560472	0.560472	0.561209	0.558997	0.560472	0.557763	0.557763	0.557763	0.557763	0.557763	0.557763	0.560472	0.560472	0.560472	0.560472	0.560472	0.560472	0.560472	0.560472	0.560472	0.560472	0.560472	0.560472	0.560472	0.560472
TFV_AF389451	0.526858	0.504444	0.504444	0.504444	0.504444	0.574074	0.569925	0.563422	0.563422	0.55826	0.559735	0.561209	0.559165	0.559165	0.559165	0.561947	0.561947	0.561947	0.561947	0.561209	0.561209	0.560472	0.560472	0.560472	0.560472	0.560472	0.561209	0.558997	0.560472	0.559735	0.559735	0.559735	0.559735	0.559735	0.559735	0.561209	0.561209	0.561209	0.561209	0.561209	0.561209	0.561209	0.561209	0.561209	0.561209	0.561209	0.561209	0.561209	0.561209
GIV_AY666015	0.526122	0.530973	0.530973	0.530973	0.530973	0.547142	0.542577	0.525074	0.525074	0.523179	0.521707	0.513613	0.509259	0.509259	0.509259	0.513613	0.513613	0.513613	0.513613	0.513613	0.513613	0.512877	0.512877	0.512877	0.512877	0.512877	0.513613	0.512141	0.513274	0.520649	0.520649	0.520649	0.520649	0.520649	0.520649	0.519912	0.519912	0.519174	0.519174	0.519174	0.519174	0.520649	0.520649	0.519912	0.519912	0.519912	0.519912	0.519912	0.519912
SGIV_AY521625	0.529151	0.527286	0.527286	0.527286	0.527286	0.552339	0.547852	0.52465	0.52465	0.523179	0.523179	0.515085	0.510802	0.510802	0.510802	0.515085	0.515085	0.515085	0.515085	0.515085	0.515085	0.514349	0.514349	0.514349	0.514349	0.514349	0.515085	0.513613	0.514349	0.523599	0.523599	0.523599	0.523599	0.523599	0.523599	0.522861	0.522861	0.522124	0.522124	0.522124	0.522124	0.523599	0.523599	0.522861	0.522861	0.522861	0.522861	0.522861	0.522861
IIV-3_DQ643392	0.536458	0.521999	0.521999	0.521999	0.521999	0.552985	0.550758	0.543494	0.543494	0.535264	0.531994	0.526042	0.522042	0.522042	0.522042	0.526786	0.526786	0.526786	0.526786	0.526042	0.526042	0.532294	0.532294	0.532294	0.532294	0.532294	0.533036	0.532294	0.532294	0.548363	0.548363	0.546875	0.546875	0.546875	0.546875	0.543899	0.543899	0.544643	0.544643	0.544643	0.544643	0.543899	0.543899	0.543899	0.544643	0.544643	0.544643	0.544643	0.544643
IIV-6_AF303741	0.518108	0.553835	0.553835	0.553835	0.553835	0.484826	0.482009	0.504431	0.504431	0.49705	0.51034	0.511817	0.50541	0.50541	0.50541	0.513294	0.513294	0.513294	0.513294	0.511817	0.511817	0.513294	0.513294	0.513294	0.513294	0.513294	0.513294	0.511817	0.511078	0.498525	0.498525	0.497788	0.497788	0.497788	0.497788	0.494838	0.494838	0.495575	0.495575	0.495575	0.495575	0.4941	0.4941	0.495575	0.494838	0.494838	0.494838	0.494838	0.494838
LCDV-1_L63545	0.550405	0.56975	0.56975	0.56975	0.56975	0.485272	0.4858	0.516937	0.516937	0.517673	0.52651	0.52465	0.521605	0.521605	0.521605	0.526122	0.526122	0.526122	0.526122	0.52465	0.52465	0.528719	0.528719	0.528719	0.528719	0.528719	0.529455	0.529455	0.527246	0.522091	0.522091	0.520619	0.521355	0.521355	0.521355	0.519882	0.519882	0.519146	0.519146	0.519146	0.519146	0.519146	0.519146	0.519882	0.519146	0.519146	0.519146	0.519146	0.519146
LCDV-China_AY380826	0.569322	0.568801	0.568801	0.568801	0.568801	0.489299	0.488789	0.50885	0.50885	0.5059	0.515152	0.508112	0.506574	0.506574	0.506574	0.50885	0.50885	0.50885	0.50885	0.508112	0.508112	0.505162	0.505162	0.505162	0.505162	0.505162	0.505162	0.5059	0.50295	0.507375	0.507375	0.506637	0.506637	0.506637	0.506637	0.505162	0.505162	0.504425	0.504425	0.504425	0.504425	0.505162	0.505162	0.504425	0.504425	0.504425	0.504425	0.504425	0.504425
[truncated: 23 more columns]

## Sheet: Table S5
Table S5: Pairwise amino acid identities of 24 concatenated core genes
	ECIV-LEC15001_MK637631	SDDV-C4575_KR139659	SDDV-GF_MU1_MT521409	SDDV-Thai_2019_MN562489	SDDV-ZH_06_20_OM037668	TSIV	SACIV-KEY15001_MG570131	TSGIV-TRT15003_MG570132	TRBIV_GQ273492	RBIV-KOR_TY1_AY532606	OSGIV_AY894343	RSIV-121_MT798582	RSIV-KagYT_96_MK689686	RSIV-RIE12_1_AP017456	RSIV-17RbGs_OK042109	RSIV-HGIV_Cantik_2014_MW883598	RSIV-17SbTy_OK042108	RSIV-SBIV_VP13_ON740976	RSIV-SBIV_V12_ON743042	FD201807_OQ475017	PIV-2010_MK098185	PIV-2014a_MK098186	PIV-2016_MK098187	RSIV-Ehime_1_AB104413	LYCIV-ZS_1_OL774653	LYCIV-ZS_2_OL774654	LYCIV-ZS_3_OL774655	LYCIV-Zhoushan_MW139932	BCIV-2015_MW883595	BCIV-WVL17393_2012_MN432490	LBUSV-GZ_OP009387	ISKNV-OGIV_HN_2018_001_PP974677	SKIV-SD_MT986830	ISKNV-ASB_23_PP151097	RSIV-Ku_KT781098	ISKNV-Ghana_TIV_2019_OR670976	ISKNV-LakeVolta_BF_2_OQ513807	AFIV-16_MK689685	ISKNV-KU1_MT128666	ISKNV-KU2_MT128667	ISKNV-AK_OR536350	ISKNV-NH_2005_OP896201	ISKNV-NH_2021_OR356116	ISKNV-OGIV_YK-2018_MW883605	ISKNV-Bali_Hybrid_grouper_2016_SVC_18_009_MW464172	ISKNV-Bali_Hybrid_grouper_2016_SVC_18_072_MW557381	ISKNV-HGIV_Cantik1_2014_MW883596	ISKNV-HGIV_Cantik2_2014_MW883597	ISKNV-HGIV_2015_MW883603
ECIV-LEC15001_MK637631	1
SDDV-C4575_KR139659	0.681374	1
SDDV-GF_MU1_MT521409	0.680139	0.998901	1
SDDV-Thai_2019_MN562489	0.680139	0.998986	0.999916	1
SDDV-ZH_06_20_OM037668	0.680494	0.999071	0.999663	0.999748	1
TSIV	0.492022	0.494786	0.494293	0.494119	0.494459	1
SACIV-KEY15001_MG570131	0.497783	0.497637	0.497084	0.497084	0.497558	0.703204	1
TSGIV-TRT15003_MG570132	0.49787	0.4972	0.496649	0.496649	0.497123	0.703376	0.998908	1
TRBIV_GQ273492	0.495396	0.494845	0.494785	0.494785	0.494864	0.703525	0.979272	0.979188	1
RBIV-KOR_TY1_AY532606	0.499627	0.502961	0.502617	0.502617	0.502715	0.701112	0.937873	0.937598	0.941723	1
OSGIV_AY894343	0.497002	0.497161	0.496959	0.496959	0.497345	0.702159	0.957385	0.957129	0.960133	0.975758	1
RSIV-121_MT798582	0.496574	0.497036	0.496835	0.496835	0.497221	0.704098	0.958284	0.958028	0.960943	0.974697	0.997362	1
RSIV-KagYT_96_MK689686	0.49679	0.497166	0.496964	0.496964	0.49735	0.704184	0.958422	0.958166	0.961083	0.974768	0.99753	0.99983	1
RSIV-RIE12_1_AP017456	0.49679	0.497166	0.496964	0.496964	0.49735	0.704184	0.958422	0.958166	0.961083	0.974768	0.99753	0.99983	1	1
RSIV-17RbGs_OK042109	0.49605	0.496467	0.496355	0.496182	0.496306	0.703946	0.960224	0.959969	0.963473	0.973781	0.996677	0.997706	0.997534	0.997534	1
RSIV-HGIV_Cantik_2014_MW883598	0.497178	0.497773	0.497567	0.497567	0.497955	0.704003	0.959076	0.958822	0.961813	0.975069	0.997958	0.998642	0.998811	0.998811	0.996526	1
RSIV-17SbTy_OK042108	0.497137	0.496904	0.496357	0.496357	0.496829	0.704098	0.958333	0.958249	0.961232	0.972041	0.994722	0.995416	0.995582	0.995582	0.993136	0.99492	1
RSIV-SBIV_VP13_ON740976	0.496918	0.497381	0.497091	0.497091	0.497303	0.704073	0.958231	0.958146	0.961232	0.972082	0.99472	0.995406	0.995573	0.995573	0.993124	0.99491	0.999831	1
RSIV-SBIV_V12_ON743042	0.497393	0.498383	0.498087	0.498087	0.498302	0.703729	0.958709	0.958624	0.961294	0.971439	0.994124	0.994811	0.994977	0.994977	0.99253	0.994825	0.997031	0.997032	1
FD201807_OQ475017	0.497525	0.499038	0.498478	0.498478	0.498955	0.704331	0.959177	0.959092	0.962261	0.96645	0.987912	0.988625	0.988786	0.988786	0.987033	0.989164	0.991726	0.991543	0.99347	1
PIV-2010_MK098185	0.497957	0.500219	0.499652	0.499652	0.500131	0.704331	0.958245	0.95816	0.960653	0.966844	0.988251	0.988945	0.989106	0.989106	0.987605	0.989484	0.99205	0.991881	0.993809	0.997295	1
PIV-2014a_MK098186	0.496917	0.500131	0.499565	0.499565	0.500044	0.704245	0.958076	0.957991	0.960484	0.966385	0.987911	0.988604	0.988766	0.988766	0.987265	0.989144	0.991712	0.991543	0.99347	0.996872	0.999577	1
PIV-2016_MK098187	0.496917	0.500131	0.499565	0.499565	0.500044	0.704245	0.958076	0.957991	0.960484	0.966385	0.987911	0.988604	0.988766	0.988766	0.987265	0.989144	0.991712	0.991543	0.99347	0.996872	0.999577	1	1
RSIV-Ehime_1_AB104413	0.498511	0.500749	0.500175	0.500175	0.500659	0.704425	0.958177	0.958091	0.960518	0.966565	0.98816	0.988858	0.989021	0.989021	0.987509	0.989402	0.991988	0.991818	0.99359	0.997189	0.99983	0.999404	0.999404	1
LYCIV-ZS_1_OL774653	0.49691	0.498423	0.497865	0.497865	0.498341	0.70378	0.960297	0.960212	0.963832	0.964328	0.986939	0.989257	0.989428	0.989428	0.987881	0.989257	0.993861	0.993691	0.991048	0.994972	0.994461	0.994034	0.994034	0.994503	1
LYCIV-ZS_2_OL774654	0.496997	0.498335	0.497778	0.497778	0.498254	0.70378	0.960383	0.960297	0.964149	0.96467	0.987101	0.989421	0.989591	0.989591	0.988043	0.989421	0.993942	0.993772	0.991127	0.995054	0.994542	0.994116	0.994116	0.994585	0.999915	1
LYCIV-ZS_3_OL774655	0.496997	0.498598	0.498039	0.498039	0.498516	0.70378	0.960297	0.960212	0.964063	0.96467	0.987015	0.989335	0.989506	0.989506	0.987958	0.989335	0.993857	0.993687	0.991042	0.995139	0.994627	0.994201	0.994201	0.994671	0.999829	0.999744	1
LYCIV-Zhoushan_MW139932	0.497394	0.498951	0.498391	0.498391	0.498867	0.703962	0.960251	0.960166	0.963852	0.967212	0.988592	0.989285	0.989447	0.989447	0.987945	0.989314	0.993894	0.993724	0.991095	0.995168	0.994659	0.994235	0.994235	0.994703	0.99983	0.999744	1	1
BCIV-2015_MW883595	0.498172	0.499387	0.499086	0.499086	0.499128	0.70696	0.957474	0.957389	0.958765	0.947393	0.964051	0.964773	0.964944	0.964944	0.964572	0.965635	0.963431	0.963261	0.964009	0.963786	0.963868	0.963528	0.963528	0.963843	0.963517	0.963602	0.963688	0.963681	1
BCIV-WVL17393_2012_MN432490	0.498953	0.49864	0.498342	0.498342	0.498383	0.706867	0.957673	0.957588	0.958883	0.947388	0.964102	0.964827	0.964998	0.964998	0.964624	0.965691	0.96348	0.96331	0.964145	0.963921	0.964003	0.963663	0.963663	0.963979	0.963652	0.963738	0.963823	0.963816	1	1
LBUSV-GZ_OP009387	0.497522	0.498602	0.498305	0.498305	0.498346	0.708168	0.957082	0.956997	0.958372	0.946976	0.963652	0.964374	0.964603	0.964603	0.964173	0.965236	0.963035	0.962866	0.963612	0.96339	0.963471	0.963132	0.963132	0.963444	0.963175	0.96326	0.963346	0.963284	0.998732	0.998729	1
ISKNV-OGIV_HN_2018_001_PP974677	0.497652	0.497731	0.497439	0.497439	0.497479	0.708549	0.956655	0.95657	0.958033	0.947058	0.963646	0.964197	0.964426	0.964426	0.964085	0.965145	0.963114	0.962944	0.96369	0.963299	0.963384	0.963045	0.963045	0.963355	0.963257	0.963343	0.963428	0.963451	0.996956	0.996949	0.997741	1
SKIV-SD_MT986830	0.495924	0.497688	0.497397	0.497397	0.497436	0.708341	0.95734	0.957256	0.958376	0.949936	0.966306	0.966854	0.967085	0.967085	0.966738	0.967624	0.965757	0.965587	0.966171	0.965433	0.965517	0.965094	0.965094	0.965505	0.965408	0.965494	0.965579	0.96559	0.994758	0.994745	0.995566	0.997407	1
ISKNV-ASB_23_PP151097	0.497913	0.497731	0.497439	0.497439	0.497479	0.708721	0.956655	0.95657	0.958033	0.94715	0.96356	0.964283	0.964511	0.964511	0.96417	0.96523	0.963199	0.963029	0.963605	0.963384	0.963468	0.963129	0.963129	0.963441	0.963343	0.963428	0.963514	0.963536	0.996618	0.99661	0.997407	0.999163	0.996905	1
RSIV-Ku_KT781098	0.498782	0.497424	0.496787	0.497134	0.49726	0.707996	0.956378	0.956293	0.958089	0.947364	0.965158	0.965879	0.966109	0.966109	0.965368	0.966993	0.964707	0.964552	0.965218	0.964637	0.964891	0.964552	0.964552	0.964789	0.964948	0.965034	0.965119	0.965133	0.99179	0.991855	0.992463	0.994222	0.99196	0.994724	1
ISKNV-Ghana_TIV_2019_OR670976	0.49865	0.497684	0.497045	0.497392	0.497519	0.708427	0.955699	0.955614	0.957326	0.945063	0.962852	0.963576	0.963804	0.963804	0.96307	0.964696	0.962586	0.962432	0.963092	0.962856	0.96328	0.962941	0.962941	0.963166	0.962811	0.962896	0.962982	0.963007	0.992975	0.993037	0.99363	0.99539	0.993211	0.995893	0.997654	1
ISKNV-LakeVolta_BF_2_OQ513807	0.50184	0.500184	0.499816	0.500092	0.500322	0.708553	0.956117	0.956027	0.957468	0.943761	0.961316	0.963715	0.963896	0.963896	0.963167	0.964889	0.96299	0.962899	0.96317	0.963261	0.963712	0.963351	0.963351	0.963593	0.962377	0.962467	0.962558	0.962629	0.992959	0.993031	0.993056	0.994408	0.992063	0.99504	0.997024	0.999007	1
AFIV-16_MK689685	0.498868	0.497859	0.497218	0.497566	0.497692	0.708082	0.956175	0.95609	0.957718	0.945386	0.963251	0.963975	0.964145	0.964145	0.963468	0.965095	0.962982	0.962828	0.963489	0.963252	0.963507	0.963167	0.963167	0.963394	0.963153	0.963238	0.963324	0.963404	0.993314	0.993376	0.990147	0.991916	0.989642	0.992421	0.99419	0.995369	0.998195	1
ISKNV-KU1_MT128666	0.499608	0.498293	0.497736	0.497998	0.498212	0.708215	0.956615	0.956529	0.958234	0.944189	0.961535	0.963889	0.96406	0.96406	0.963368	0.964999	0.963459	0.963289	0.963374	0.963716	0.963972	0.96363	0.96363	0.963862	0.963052	0.963137	0.963223	0.963289	0.993853	0.993923	0.994029	0.99565	0.993346	0.996247	0.997953	0.999146	0.998106	0.999573	1
ISKNV-KU2_MT128667	0.499608	0.498293	0.497736	0.497998	0.498212	0.708215	0.956615	0.956529	0.958234	0.944189	0.961535	0.963889	0.96406	0.96406	0.963368	0.964999	0.963459	0.963289	0.963374	0.963716	0.963972	0.96363	0.96363	0.963862	0.963052	0.963137	0.963223	0.963289	0.993853	0.993923	0.994029	0.99565	0.993346	0.996247	0.997953	0.999146	0.998106	0.999573	1	1
ISKNV-AK_OR536350	0.499081	0.498024	0.497466	0.497728	0.497943	0.70722	0.95657	0.956484	0.958283	0.943053	0.96177	0.96405	0.964221	0.964221	0.963529	0.965165	0.963618	0.963446	0.963532	0.963789	0.964132	0.963789	0.963789	0.964023	0.963208	0.963294	0.96338	0.963446	0.993564	0.993634	0.993741	0.99537	0.993056	0.995971	0.997514	0.998713	0.997647	0.999142	0.999057	0.999057	1
ISKNV-NH_2005_OP896201	0.499343	0.498682	0.498121	0.498383	0.498599	0.707602	0.956466	0.956381	0.95817	0.945359	0.963749	0.964476	0.964647	0.964647	0.963968	0.9656	0.963475	0.963304	0.964142	0.963646	0.963987	0.963646	0.963646	0.963877	0.963635	0.963721	0.963807	0.963885	0.993521	0.993591	0.994176	0.996117	0.99367	0.99654	0.998059	0.99924	0.99819	0.99576	0.999571	0.999571	0.999142	1
ISKNV-NH_2021_OR356116	0.499343	0.498682	0.498121	0.498383	0.498599	0.707688	0.956551	0.956466	0.958255	0.945451	0.963835	0.964562	0.964733	0.964733	0.964053	0.965685	0.96356	0.96339	0.964228	0.963731	0.964072	0.963731	0.963731	0.963963	0.963721	0.963807	0.963893	0.963971	0.993607	0.993676	0.994261	0.996202	0.993754	0.996624	0.998143	0.999324	0.99828	0.995845	0.999657	0.999657	0.999227	0.999916	1
ISKNV-OGIV_YK-2018_MW883605	0.498868	0.498119	0.497477	0.497825	0.497952	0.708427	0.95609	0.956005	0.957718	0.945478	0.963251	0.963975	0.964145	0.964145	0.963468	0.965095	0.962982	0.962828	0.963489	0.963252	0.963507	0.963167	0.963167	0.963394	0.963153	0.963238	0.963324	0.963404	0.993229	0.993291	0.993857	0.995624	0.993352	0.996129	0.997897	0.999327	0.998375	0.995706	0.999488	0.999488	0.999056	0.999576	0.999661	1
ISKNV-Bali_Hybrid_grouper_2016_SVC_18_009_MW464172	0.49878	0.497988	0.497347	0.497695	0.497822	0.708254	0.95609	0.956005	0.957718	0.945478	0.963251	0.963975	0.964145	0.964145	0.963468	0.965095	0.962982	0.962828	0.963489	0.963252	0.963507	0.963167	0.963167	0.963394	0.963153	0.963238	0.963324	0.963404	0.993398	0.993461	0.994025	0.995792	0.99352	0.996297	0.998065	0.999243	0.998195	0.995874	0.999573	0.999573	0.999142	0.999661	0.999746	0.999495	1
ISKNV-Bali_Hybrid_grouper_2016_SVC_18_072_MW557381	0.49878	0.497988	0.497347	0.497695	0.497822	0.708254	0.95609	0.956005	0.957718	0.945478	0.963251	0.963975	0.964145	0.964145	0.963468	0.965095	0.962982	0.962828	0.963489	0.963252	0.963507	0.963167	0.963167	0.963394	0.963153	0.963238	0.963324	0.963404	0.993398	0.993461	0.994025	0.995792	0.99352	0.996297	0.998065	0.999243	0.998195	0.995874	0.999573	0.999573	0.999142	0.999661	0.999746	0.999495	1	1
ISKNV-HGIV_Cantik1_2014_MW883596	0.49878	0.497988	0.497347	0.497695	0.497822	0.708254	0.95609	0.956005	0.957718	0.945478	0.963251	0.963975	0.964145	0.964145	0.963468	0.965095	0.962982	0.962828	0.963489	0.963252	0.963507	0.963167	0.963167	0.963394	0.963153	0.963238	0.963324	0.963404	0.993398	0.993461	0.994025	0.995792	0.99352	0.996297	0.998065	0.999243	0.998195	0.995874	0.999573	0.999573	0.999142	0.999661	0.999746	0.999495	1	1	1
ISKNV-HGIV_Cantik2_2014_MW883597	0.49878	0.497988	0.497347	0.497695	0.497822	0.708254	0.95609	0.956005	0.957718	0.945478	0.963251	0.963975	0.964145	0.964145	0.963468	0.965095	0.962982	0.962828	0.963489	0.963252	0.963507	0.963167	0.963167	0.963394	0.963153	0.963238	0.963324	0.963404	0.993398	0.993461	0.994025	0.995792	0.99352	0.996297	0.998065	0.999243	0.998195	0.995874	0.999573	0.999573	0.999142	0.999661	0.999746	0.999495	1	1	1	1
ISKNV-HGIV_2015_MW883603	0.498868	0.498076	0.497434	0.497782	0.497909	0.708427	0.95609	0.956005	0.957718	0.945386	0.963251	0.963975	0.964145	0.964145	0.963468	0.965095	0.962982	0.962828	0.963489	0.963252	0.963507	0.963167	0.963167	0.963394	0.963153	0.963238	0.963324	0.963404	0.993398	0.993461	0.994025	0.995792	0.99352	0.996297	0.998065	0.999243	0.998195	0.995874	0.999573	0.999573	0.999142	0.999661	0.999746	0.999495	0.999663	0.999663	0.999663	0.999663	1
ISKNV-TLIV_2011_MW883593	0.49878	0.498076	0.497434	0.497782	0.497909	0.708341	0.956175	0.95609	0.957803	0.945478	0.963336	0.96406	0.964231	0.964231	0.963553	0.96518	0.963067	0.962913	0.963574	0.963337	0.963592	0.963252	0.963252	0.963479	0.963238	0.963324	0.963409	0.963489	0.993483	0.993546	0.994025	0.995792	0.99352	0.996297	0.998065	0.999243	0.998285	0.995958	0.999659	0.999659	0.999228	0.999661	0.999746	0.999495	0.999663	0.999663	0.999663	0.999663	0.999663
ISKNV_AF371960	0.498736	0.498031	0.497388	0.497736	0.497863	0.708459	0.956226	0.956141	0.957855	0.945525	0.963394	0.964118	0.964289	0.964289	0.96361	0.965238	0.963123	0.962969	0.963632	0.963394	0.963649	0.963309	0.963309	0.963537	0.963296	0.963381	0.963467	0.963547	0.993563	0.993626	0.994189	0.995958	0.993684	0.996463	0.998232	0.999411	0.998374	0.996039	0.999744	0.999744	0.999313	0.99983	0.999915	0.999663	0.999832	0.999832	0.999832	0.999832	0.999832
BCIV-2017_MT926123	0.498393	0.496557	0.495925	0.496272	0.496396	0.707863	0.956068	0.955983	0.957779	0.94548	0.963304	0.963918	0.964146	0.964146	0.963413	0.965034	0.962928	0.962881	0.963542	0.963198	0.963559	0.96322	0.96322	0.963447	0.963264	0.963349	0.963434	0.963457	0.993483	0.993552	0.994138	0.995896	0.993635	0.996399	0.998158	0.99933	0.998287	0.995874	0.999659	0.999659	0.999229	0.999747	0.999831	0.999579	0.999748	0.999748	0.999748	0.999748	0.999748
ISKNV-EFIV_2018_MW273353	0.497197	0.496748	0.49611	0.496459	0.496585	0.708019	0.956165	0.95608	0.957718	0.94549	0.963457	0.964099	0.963841	0.963841	0.963588	0.965225	0.963099	0.962944	0.96361	0.963371	0.963627	0.963286	0.963286	0.963514	0.962756	0.962842	0.962928	0.963439	0.993103	0.993171	0.994267	0.995869	0.993592	0.996375	0.998145	0.999325	0.997731	0.995341	0.999142	0.999142	0.998706	0.998389	0.998474	0.999069	0.999238	0.999238	0.999238	0.999238	0.999238
ISKNV-TIV_2020_ON212400	0.498911	0.497946	0.497305	0.497653	0.49778	0.708427	0.956038	0.955953	0.957496	0.945339	0.963023	0.963746	0.963975	0.963975	0.96324	0.964866	0.962756	0.962602	0.963262	0.963026	0.96328	0.962941	0.962941	0.963166	0.962982	0.963067	0.963153	0.963177	0.993229	0.993291	0.993881	0.995642	0.993379	0.996144	0.997905	0.999078	0.998014	0.995622	0.999402	0.999402	0.99897	0.999493	0.999578	0.999327	0.999495	0.999495	0.999495	0.999495	0.999495
ISKNV-EFIV_2019_MW273354	0.498737	0.497772	0.497131	0.497479	0.497606	0.708254	0.956038	0.955953	0.957665	0.945339	0.963108	0.963832	0.96406	0.96406	0.963325	0.964951	0.96284	0.962687	0.963347	0.963111	0.963365	0.963026	0.963026	0.963251	0.963067	0.963153	0.963238	0.963262	0.993314	0.993376	0.993965	0.995725	0.993462	0.996228	0.997989	0.999162	0.998105	0.995706	0.999488	0.999488	0.999056	0.999578	0.999662	0.999411	0.999579	0.999579	0.999579	0.999579	0.999579
ISKNV-XHIV_2015_MW883600	0.49878	0.497901	0.49726	0.497608	0.497734	0.708341	0.955835	0.95575	0.957463	0.945017	0.962909	0.963633	0.963804	0.963804	0.963127	0.964754	0.962642	0.962488	0.963149	0.962913	0.963167	0.962828	0.962828	0.963052	0.962811	0.962896	0.962982	0.963064	0.99306	0.993122	0.993688	0.995456	0.993184	0.995961	0.997728	0.998906	0.997834	0.995537	0.999232	0.999232	0.999314	0.999322	0.999407	0.999159	0.999327	0.999327	0.999327	0.999327	0.999327
ISKNV-XMIV_2015_MW883602	0.49878	0.497988	0.497347	0.497695	0.497822	0.708341	0.95609	0.956005	0.957718	0.945294	0.963166	0.963889	0.96406	0.96406	0.963382	0.965009	0.962897	0.962743	0.963404	0.963167	0.963422	0.963082	0.963082	0.963308	0.963067	0.963153	0.963238	0.963319	0.993314	0.993376	0.993941	0.995708	0.993436	0.996213	0.997981	0.999159	0.998105	0.99579	0.999488	0.999488	0.999228	0.999576	0.999661	0.999411	0.999579	0.999579	0.999579	0.999579	0.999579
ISKNV-DGIV_2010_MW883604	0.498868	0.498076	0.497434	0.497782	0.497909	0.708341	0.956175	0.95609	0.957803	0.945478	0.963336	0.96406	0.964231	0.964231	0.963553	0.96518	0.963067	0.962913	0.963574	0.963337	0.963592	0.963252	0.963252	0.963479	0.963238	0.963324	0.963409	0.963489	0.993483	0.993546	0.994109	0.995876	0.993604	0.996381	0.998149	0.999327	0.998285	0.995958	0.999659	0.999659	0.999228	0.999746	0.999831	0.999579	0.999748	0.999748	0.999748	0.999748	0.999748
ISKNV-OGIV_PW_2018_MW883606	0.49878	0.497988	0.497347	0.497695	0.497822	0.708341	0.956175	0.95609	0.957803	0.945478	0.963336	0.96406	0.964231	0.964231	0.963553	0.96518	0.963067	0.962913	0.963574	0.963337	0.963592	0.963252	0.963252	0.963479	0.963238	0.963324	0.963409	0.963489	0.993483	0.993546	0.994109	0.995876	0.993604	0.996381	0.998149	0.999327	0.998285	0.995958	0.999659	0.999659	0.999228	0.999746	0.999831	0.999579	0.999748	0.999748	0.999748	0.999748	0.999748
ISKNV-TLIV_2015_MW883601	0.49878	0.498076	0.497434	0.497782	0.497909	0.708254	0.95609	0.956005	0.957633	0.945294	0.963166	0.963889	0.96406	0.96406	0.963382	0.965009	0.962897	0.962743	0.963404	0.963167	0.963422	0.963082	0.963082	0.963308	0.963067	0.963153	0.963238	0.963319	0.993314	0.993376	0.993941	0.995708	0.993436	0.996213	0.997981	0.999159	0.998195	0.99579	0.999488	0.999488	0.999056	0.999576	0.999661	0.999411	0.999579	0.999579	0.999579	0.999579	0.999579
ISKNV-TTIV_2015_MW883599	0.498693	0.497988	0.497347	0.497695	0.497822	0.708168	0.956005	0.95592	0.957548	0.945202	0.96308	0.963804	0.963975	0.963975	0.963297	0.964924	0.962812	0.962658	0.963319	0.963082	0.963337	0.962998	0.962998	0.963223	0.962982	0.963067	0.963153	0.963234	0.993229	0.993291	0.993857	0.995624	0.993352	0.996129	0.997897	0.999074	0.998105	0.995706	0.999402	0.999402	0.99897	0.999492	0.999576	0.999327	0.999495	0.999495	0.999495	0.999495	0.999495
ISKNV-TTIV_2011_MW883594	0.498693	0.497901	0.49726	0.497608	0.497734	0.708341	0.956005	0.95592	0.957633	0.945478	0.963336	0.96406	0.964231	0.964231	0.963553	0.96518	0.963067	0.962913	0.963574	0.963337	0.963592	0.963252	0.963252	0.963479	0.963238	0.963324	0.963409	0.963489	0.993314	0.993376	0.993941	0.995708	0.993436	0.996213	0.997981	0.999159	0.998105	0.99579	0.999488	0.999488	0.999056	0.999576	0.999661	0.999411	0.999579	0.999579	0.999579	0.999579	0.999579
FV3_AY548484	0.353137	0.351382	0.350584	0.350584	0.351218	0.358511	0.356915	0.356915	0.357592	0.364173	0.359425	0.359123	0.359468	0.359468	0.357594	0.358279	0.35814	0.358936	0.358746	0.358018	0.358895	0.358983	0.358983	0.358811	0.359721	0.359646	0.359646	0.358603	0.354819	0.354359	0.354178	0.353967	0.35497	0.354222	0.354088	0.353735	0.360795	0.354839	0.356227	0.356227	0.356575	0.35469	0.35469	0.355796	0.355561	0.355561	0.355561	0.355561	0.355561
TFV_AF389451	0.351496	0.350093	0.349894	0.349894	0.35069	0.359315	0.356035	0.356035	0.357632	0.365835	0.356728	0.356709	0.356721	0.356721	0.355534	0.355738	0.35629	0.356665	0.355563	0.355615	0.356436	0.356346	0.356346	0.356334	0.356938	0.357194	0.357194	0.356531	0.356862	0.356581	0.356648	0.355873	0.355867	0.35605	0.355955	0.357092	0.360129	0.356252	0.358277	0.358277	0.358652	0.355833	0.355833	0.35734	0.357162	0.357162	0.357162	0.357162	0.357162
ATV_AY150217	0.352807	0.350266	0.349528	0.349409	0.349427	0.359304	0.355768	0.355193	0.355433	0.362337	0.355411	0.354962	0.355304	0.355304	0.355106	0.354492	0.352816	0.353275	0.354988	0.352598	0.353927	0.353629	0.353629	0.353718	0.356594	0.356517	0.356517	0.355852	0.352827	0.352451	0.351337	0.351052	0.351527	0.351273	0.351511	0.352712	0.355859	0.351597	0.353963	0.353963	0.35399	0.352135	0.352135	0.352271	0.352271	0.352271	0.352271	0.352271	0.352271
SGIV_AY521625	0.369361	0.370577	0.369999	0.369999	0.369924	0.367	0.369146	0.369614	0.370739	0.368196	0.370666	0.369714	0.369873	0.369873	0.37052	0.36962	0.368846	0.369702	0.369232	0.369447	0.369974	0.369786	0.369786	0.369919	0.369878	0.369948	0.369948	0.369647	0.375719	0.374858	0.37586	0.376769	0.376969	0.376864	0.375779	0.376428	0.382114	0.375898	0.376882	0.376882	0.377795	0.377174	0.377174	0.376241	0.376241	0.376241	0.376241	0.376241	0.376241
GIV_AY666015	0.361509	0.362954	0.363084	0.363084	0.362573	0.359688	0.360914	0.361269	0.363757	0.36778	0.362405	0.362014	0.362247	0.362247	0.362472	0.361781	0.360919	0.361738	0.361568	0.36154	0.361882	0.361793	0.361793	0.362089	0.361512	0.361577	0.361577	0.361262	0.364996	0.363912	0.365585	0.366679	0.36616	0.366833	0.365821	0.365984	0.369857	0.365061	0.366422	0.366422	0.366975	0.36695	0.36695	0.365093	0.365183	0.365183	0.365183	0.365183	0.365183
LCDV-1_L63545	0.359442	0.361914	0.361849	0.361849	0.361359	0.341218	0.350982	0.351074	0.352351	0.35487	0.347898	0.3475	0.346946	0.346946	0.348588	0.347778	0.348192	0.348411	0.348117	0.348244	0.347448	0.34754	0.34754	0.348291	0.348432	0.348249	0.348217	0.349203	0.346971	0.346806	0.346754	0.346449	0.345922	0.34648	0.347627	0.346629	0.349049	0.347591	0.348241	0.348241	0.34797	0.346884	0.346884	0.346819	0.347404	0.347404	0.347404	0.347404	0.347404
LCDV-China_AY380826	0.362996	0.360677	0.361076	0.360797	0.360782	0.344658	0.349991	0.350537	0.352131	0.357561	0.351931	0.351837	0.352019	0.352019	0.351536	0.351644	0.35172	0.351632	0.352104	0.352197	0.352422	0.352422	0.352422	0.353832	0.352183	0.351909	0.351909	0.352019	0.350386	0.349304	0.350208	0.350489	0.350575	0.350829	0.351212	0.351317	0.353156	0.352213	0.352689	0.352689	0.35278	0.350583	0.350583	0.351978	0.352165	0.352165	0.352165	0.352165	0.352256
IIV-6_AF303741	0.312207	0.30285	0.30272	0.30272	0.302505	0.292098	0.291266	0.291087	0.294112	0.296419	0.29152	0.291652	0.292006	0.292006	0.290244	0.290241	0.289419	0.289464	0.289858	0.289148	0.289668	0.29247	0.29247	0.29164	0.291319	0.29127	0.290919	0.290148	0.292338	0.29252	0.291443	0.289241	0.289685	0.28942	0.289165	0.289116	0.294999	0.289455	0.292884	0.292884	0.292663	0.290119	0.290119	0.28958	0.289502	0.289502	0.289502	0.289502	0.289785
IIV-3_DQ643392	0.310067	0.311206	0.309409	0.309409	0.310525	0.300852	0.302247	0.302587	0.300624	0.306537	0.30578	0.305912	0.305842	0.305842	0.30494	0.3056	0.305223	0.304713	0.304659	0.305426	0.305372	0.305227	0.305227	0.305433	0.305004	0.305313	0.305223	0.305079	0.301447	0.302596	0.300924	0.301689	0.300737	0.301689	0.302744	0.302568	0.309025	0.303174	0.304638	0.304638	0.305103	0.3037	0.3037	0.302833	0.302724	0.302724	0.302724	0.302724	0.302724
[truncated: 22 more columns]
